# Supplementary material for: IGF1R and MAPK15 Emerge as Potential Targets of Pentabromobenzylisothioureas in Lung Neuroendocrine Neoplasms
Source: Pharmaceuticals (Basel). 2020 Oct 29;13(11):354. doi: 10.3390/ph13110354 (PMC7692632; doi:10.3390/ph13110354)
Supplement: Supplementary file 1 [file pharmaceuticals-13-00354-s001.zip]

Archive with 1 entries (1 files):
- pharmaceuticals-969637-supplementary.xlsx
