# Supplementary material for: IGF1R and MAPK15 Emerge as Potential Targets of Pentabromobenzylisothioureas in Lung Neuroendocrine Neoplasms
Source: Pharmaceuticals (Basel). 2020 Oct 29;13(11):354. doi: 10.3390/ph13110354 (PMC7692632; doi:10.3390/ph13110354)
Supplement: Supplementary file 1 [file pharmaceuticals-13-00354-s001.zip › pharmaceuticals-969637-supplementary.xlsx]

## Sheet: Baza_ostateczna
ID	Diagnosis (carcinoid, atypical carcinoid, LCNEC, SCLC)	Agressiveness (1-aggressive, 0-indolent)	Gender (M-male/F-female)	Date of diagnosis	Age at diagnosis	Nicotinism (YES/NO/ND- no data)	Treatment type (Surgery, RTH, CHTH)	Death (1 - yes, 0 -no)	Date of death	Progressio/relapse (1 - yes, 0 -no)	Date of last follow-up	Overall survival [years]
46	LCNEC	1	M	2015-03-31	71.9808	ND	ND	0		0	2019-10-14	4.54247
9	SCLC	1	F	2018-05-18	29.6438	ND	ND	0			2019-10-14	1.40822
3	LCNEC	1	F	2017-05-26	52.8466	YES	ND	1	2017-10-04	1	2017-10-04	0.358904
60	SCLC	1	M	2019-02-26	60.2548	ND	Paliative	0			2019-10-14	0.630137
12	LCNEC	1	M	2016-04-28	64.1699	YES	Paliative	1	2018-08-10	1	2018-08-10	2.28493
15	LCNEC	1	M	2016-05-24	61.5342	YES	Paliative	1	2019-01-02	1	2019-01-02	2.61096
21	LCNEC	1	F	2015-11-10	65.0822	YES	Paliative	0		0	2019-10-14	3.92877
20	SCLC	1	M	2018-04-20	68.8959	YES	Paliative	1	2019-09-04	1	2019-09-04	1.37534
24	SCLC	1	M	2018-06-12	67.2877	YES	Paliative	1	2018-12-02	0	2018-12-02	0.473973
44	SCLC	1	F	2018-10-30	66.7041	ND	Surgery	0		0	2019-10-14	0.956164
49	SCLC	1	M	2018-03-07	57.0356	NO	Surgery	1	2018-05-05	0	2018-05-05	0.161644
28	LCNEC	1	M	2016-01-20	57.474	YES	Surgery	1	2016-02-18	0	2016-02-18	0.0794521
34	SCLC	1	F	2018-04-20	65.1178	YES	Surgery	1	2018-05-18	0	2018-05-18	0.0767123
54	SCLC	1	F	2018-01-15	65.5342	YES	Surgery	0			2019-10-14	1.74521
35	SCLC	1	M	2018-04-19	68.8932	YES	Surgery	1	2019-09-04	0	2019-09-04	1.37808
39	SCLC	1	M	2018-06-01	71.8822	YES	Surgery	1	2018-08-31	0	2018-08-31	0.249315
52	SCLC	1	M	2017-10-26	67.9589	YES	Surgery	1	2017-12-17	0	2017-12-17	0.142466
57	SCLC	1	F	2018-03-15	72.537	YES	Surgery	0		1	2019-10-14	1.58356
59	SCLC	1	M	2019-02-05	72.789	YES	Surgery	1	2019-03-03	0	2019-03-03	0.0712329
61	SCLC	1	F	2019-02-08	57.1562	YES	Surgery	0		0	2019-10-14	0.679452
58	SCLC	1	M	2019-02-15	76.7315	YES	Surgery	1	2019-06-12	0	2019-06-12	0.320548
5	atypical carcinoid	2	F	2017-11-17	78.3562	ND	Surgery	0		0	2019-10-14	1.90685
36	atypical carcinoid	2	M	2010-02-09	59.9863	ND	Surgery	0		0	2019-10-14	9.68219
8	carcinoid	2	F	2017-03-16	64.3205	ND	Surgery	0		0	2019-10-14	2.58082
29	carcinoid	2	F	2018-06-13	74.137	ND	Surgery	0		0	2019-10-14	1.33699
62	carcinoid	2	M	2017-09-11	51.7288	ND	Surgery	0		0	2019-10-14	2.09041
27	carcinoid	2	F	2018-12-14	61.7534	NO	Surgery	0		0	2019-10-14	0.832877
26	atypical carcinoid	2	F	2008-10-24	47.7041	YES	Surgery	0		0	2019-10-14	10.9781
51	atypical carcinoid	2	F	2016-10-03	70.0247	YES	Surgery	0		0	2019-10-14	3.03014
32	atypical carcinoid	2	M	2015-08-05	57.8137	YES	Surgery	0		0	2019-10-14	4.19452
4	carcinoid	2	M	2017-02-10	65.7068	YES	Surgery	0		1	2019-10-14	2.67397
11	carcinoid	2	M	2017-02-15	64.6932	YES	Surgery	0		0	2019-10-14	2.66027
14	carcinoid	2	F	2017-05-16	48.6712	YES	Surgery	0		0	2019-10-14	2.4137
23	carcinoid	2	M	2017-02-09	63.4164	YES	Surgery	0		0	2019-10-14	2.67671
22	SCLC	1	F	2018-11-20	64.9973	ND	Surgery, CHTH	0		1	2019-10-14	0.89863
41	LCNEC	1	M	2015-04-24	64.4904	ND	CHTH	1	2017-03-17	1	2017-03-17	1.89863
55	LCNEC	1	M	2018-04-18	71.9616	ND	CHTH	1	2019-07-18	0	2019-07-18	1.24932
6	carcinoid	2	F	2018-02-21	62.0904	ND	CHTH	0		1	2019-10-14	1.64384
53	LCNEC	1	F	2016-10-07	73.389	YES	CHTH	1	2017-08-24	0	2017-08-24	0.879452
19	SCLC	1	M	2018-03-14	67.0219	YES	CHTH	1	2018-06-07	1	2018-06-07	0.232877
50	SCLC	1	F	2017-10-26	73.6055	ND	CHTH, RTH	1	2019-01-16	1	2019-01-16	1.22466
13	LCNEC	1	M	2016-02-15	59.1726	YES	CHTH, RTH	1	2018-03-26	1	2018-03-26	2.10959
47	carcinoid	2	M	2016-03-01	75.4932	YES	CHTH, RTH	0		0	2019-10-14	3.62192
42	SCLC	1	M	2017-11-27	70.1096	YES	CHTH, RTH	1	2018-10-19	1	2018-10-19	0.893151
43	SCLC	1	F	2018-04-04	61.1616	YES	CHTH, RTH	1	2018-09-07	0	2018-09-07	0.427397
1	carcinoid	2	M	2017-08-21	33.4055	ND	Surgery	0		0	2019-10-14	2.14795
7	LCNEC	1	F	2017-03-02	52.4466	YES	Paliative	0		0	2019-10-14	2.61918
18	SCLC	1	M	2018-10-19	67.6904	ND	RTH	1	2019-06-21	1	2019-06-21	0.671233
48	SCLC	1	F	2018-03-29	64.7014	YES	RTH	1	2018-07-04	1	2018-07-04	0.265753
